# Supplementary material for: A modular and reusable model of epithelial transport in the proximal convoluted tubule
Source: PLoS One. 2022 Nov 10;17(11):e0275837. doi: 10.1371/journal.pone.0275837 (PMC9648790; doi:10.1371/journal.pone.0275837)
Supplement: S1 File — (ZIP) [file pone.0275837.s001.zip]

Archive with 2 entries (2 files):
- Supporting Information.pdf
- SupportingMaterials.tex
