# Supplementary material for: A modular and reusable model of epithelial transport in the proximal convoluted tubule
Source: PLoS One. 2022 Nov 10;17(11):e0275837. doi: 10.1371/journal.pone.0275837 (PMC9648790; doi:10.1371/journal.pone.0275837)
Supplement: S1 File — (ZIP) [file pone.0275837.s001.zip › SupportingMaterials.tex]

\documentclass{article}
\usepackage{caption}
% the following format will be used to emulate the captions produced by fltpage
\DeclareCaptionLabelFormat{adja-page}{\hrulefill\\#1 #2 \emph{(previous page)}}
\usepackage{adjustbox}

\usepackage{lipsum}% ex
\usepackage[a4paper,left=1cm,right=4.2cm,top=2cm,bottom=2cm]{geometry}
\usepackage[utf8]{inputenc}
\usepackage{graphicx,amsmath,amssymb,dcolumn,xspace,euscript,xcolor}
\usepackage[version=4]{mhchem}
\usepackage{amsmath}
\usepackage{mathtools}
\usepackage{textcomp}
\usepackage{geometry}
\usepackage{amsfonts}
\usepackage{sidecap}
\usepackage{siunitx}
\usepackage{longtable}
\usepackage{multirow}
% \usepackage[right]{showlabels}
%\usepackage[inline]{showlabels}
\usepackage{blindtext} % Package to generate dummy text throughout this template 
\usepackage{csquotes}
\usepackage[sc]{mathpazo} % Use the Palatino font
\usepackage[T1]{fontenc} % Use 8-bit encoding that has 256 glyphs
\linespread{1.05} % Line spacing - Palatino needs more space between lines
\usepackage{microtype} % Slightly tweak font spacing for aesthetics
\usepackage[english]{babel}
\usepackage{csquotes} 
% \usepackage{biblatex}
% \addbibresource{PCT_epithelial_bib.bib}
\usepackage{float} % keeping the table at the same place

\usepackage{booktabs} % Horizontal rules in tables

\usepackage{lettrine} % The lettrine is the first enlarged letter at the beginning of the text
\usepackage{enumitem} % Customized lists
\setlist[itemize]{noitemsep} % Make itemize lists more compact

\usepackage{abstract} % Allows abstract customization
\renewcommand{\abstractnamefont}{\normalfont\bfseries} % Set the "Abstract" text to bold
\renewcommand{\abstracttextfont}{\normalfont\small\itshape} % Set the abstract itself to small italic text

\usepackage{titlesec} % Allows customization of titles
\renewcommand\thesection{\Roman{section}} % Roman numerals for the sections
\renewcommand\thesubsection{\roman{subsection}} % roman numerals for subsections
\titleformat{\section}[block]{\large\scshape\centering}{\thesection.}{1em}{} % Change the look of the section titles
\titleformat{\subsection}[block]{\large}{\thesubsection.}{1em}{} % Change the look of the section titles

\usepackage{tikz,tikz-3dplot,pgfplots}
\pgfplotsset{compat=1.12}
\usepackage{fp,expl3}

\usetikzlibrary{fpu,shapes.geometric,calc,positioning,3d,patterns}
\usetikzlibrary{backgrounds}
\usetikzlibrary{decorations.pathreplacing,decorations.markings,fixedpointarithmetic}
\pgfplotsset{compat=1.10}

\usepackage{fancyhdr} % Headers and footers
\pagestyle{fancy} % All pages have headers and footers
\fancyhead{} % Blank out the default header
\fancyfoot{} % Blank out the default footer
\title{Proximal Convoluted Tubule, epithelial model}
\author{}
\date{October 2021}
\begin{document}


\section*{Supporting information}

% Include only the SI item label in the paragraph heading. Use the \nameref{label} command to cite SI items in the text.
\begin{center}
% \caption{Table of constant parameters, boundary and initial conditions.}
\begin{longtable}{l l l l l l}
\label{tab:The W-PCT-E MODEL} \\

\hline
% \centering
% \begin{tabular}{lllll}
% \hline
Parameters & \multicolumn{4}{c}{Membrane Properties} &    \\ 
\cline{2-3} \cline{4-6} 
        &  ME  &  MI & IE  & ES & IS \\                \hline
\hline \\ 
\endfirsthead

\multicolumn{6}{c}%
{{\bfseries \tablename\ \thetable{} -- continued from previous page}} \\
Parameters & \multicolumn{4}{c}{Membrane Properties} &      \\ 
\cline{2-3} \cline{4-6} 
        &  ME   &  MI                                                     
	&  IE   &  ES & IS \\                             \hline
\hline   
\endhead

\hline \multicolumn{6}{c}{{Continued on next page}} \\ \hline
\endfoot

\hline \hline
\endlastfoot
\multicolumn{6}{c}{Membrane Area [$cm^{2}/cm^{2}$.epithelial]}
\\
$A_{\alpha \beta}$ &  $0.001$ & $36.0$ & $36.0$& Eq. 61 & $1.0$
 \\

\multicolumn{6}{c}{Water Permeability$\times RT$ [$\text{cm}.\text{s}^{-1}.\text{Osmol}^{-1} $]}
\\
$L_{p\alpha\beta}$& $0.2 e^{+02}$& $0.2 e^{-03}$ & $0.2 e^{-03}$ & $0.6 e^{+01}$ & $0.2 e^{-03}$\\
\multicolumn{6}{c}{Permeability Coefficient, $H_{\alpha \beta}$ [$\text{cm}.\text{s}^{-1} $], Eq. 39 }
\vspace{0.5pt}
\\
\ce{Na^{+}} &  $0.13~e^{+1}$ & $0.0$ &$0.39~e^{-8}
$& $0.5~e^{-1}$ & $1.0
$ \\
\ce{K^{+}} &  $0.145~e^{+1}$ & $0.25~e^{-6}$ &$0.2~e^{-5}
$& $0.7~e^{-1}$ & $0.2~e^{-5}
$ \\
\ce {Cl^{-}}& $0.1~e^{+1}$ & $0.0$ &$0.0
$& $0.6~e^{-1}$ & $0.0$ \\
\ce{HCO3^{-}} & $0.4~e^{+0}$ & $0.1~e^{-7}$ &$0.0$& $0.5~e^{-1}$ & $0.0
$ \\
\ce{H2CO3^{+}} &$0.4~e^{+0}$ & $0.65~e^{-3}$ &$0.65~e^{-3}
$& $0.5~e^{-1}$ & $0.65~e^{-3}
$  \\
\ce {CO2}&$0.4~e^{+0}$ & $0.75~e^{-1}$ &$0.75~e^{-1}
$& $0.5~e^{-1}$ & $0.75~e^{-1}
$  \\
\ce {HPO4^{-2}}& $0.2~e^{+0}$ & $0.95~e^{-8}$ &$0.225~e^{-7}
$& $0.4~e^{-1}$ & $0.225~e^{-7}
$  \\
\ce {H2PO4^{-}}&  $0.2~e^{+0}$ & $0.0$ &$0.33~e^{-6}
$& $0.4~e^{-1}$ & $0.33~e^{-6}
$  \\
Urea& $0.4~e^{+0}$ & $0.105~e^{-5}$ &$0.1~e^{-5}
$& $0.8~e^{-1}$ & $0.1~e^{-5}
$  \\
\ce {NH3}& $0.25~e^{+0}$ & $0.85~e^{-3}$ &$0.1~e^{-2}
$& $0.2~e^{0}$ & $0.1~e^{-2}
$  \\
\ce {NH4^{+}}& $0.25~e^{+0}$ & $0.215~e^{-6}$ &$0.6~e^{-6}
$& $0.2~e^{0}$ & $0.6~e^{-6}
$  \\
\ce {H^{+}}& $0.3~e^{+2}$ & $0.85~e^{-2}$ &$0.85~e^{-2}
$& $0.3~e^{+2}$ & $0.85~e^{-2}
$  \\
\ce {HCO2^{-}}& $0.7~e^{+0}$ & $0.0$ &$0.19~e^{-6}
$& $0.5~e^{-1}$ & $0.19~e^{-6}
$  \\
\ce {H2CO2}& $0.14~e^{+1}$ & $0.5~e^{-1}$ & $0.6~e^{-1}
$& $0.9~e^{-1}$ & $0.6~e^{-1}
$  \\
Glucose &$0.8~e^{-1}$ & $0.0$ & $0.75~e^{-5}
$& $0.3~e^{-1}$ & $0.75~e^{-5}
$  \\
\multicolumn{6}{c}{Reflection Coefficient, $\sigma_{\alpha \beta}$}
\\
\ce{Na^{+}}  & 0.75&1.0 & 1.0 & 0.0 & 1.0 \\
\ce{K^{+}}  & 0.6 &1.0 & 1.0 & 0.0 & 1.0 \\
\ce {Cl^{-}} & 0.3 & 1.0 & 1.0 & 0.0 & 1.0 \\
\ce{HCO3^{-}}  & 0.9 & 1.0 & 1.0 & 0.0 & 1.0 \\
\ce{H2CO3^{+}} & 0.9 & 1.0 & 1.0 & 0.0 & 1.0 \\
\ce {CO2}&  0.9 & 1.0 & 1.0 & 0.0 & 1.0 \\
\ce {HPO4^{-2}}&  0.9 & 1.0 & 1.0 & 0.0 & 1.0 \\
\ce {H2PO4^{-}}&  0.9 & 1.0 & 1.0 & 0.0 & 1.0\\
 Urea & 0.7 & 0.95 & 0.95 & 0.0 & 0.95 \\
\ce {NH3}&  0.3 & 0.5 & 0.5 & 0.0 & 0.5 \\
\ce {NH4^{+}} & 0.6 & 1.0 & 1.0 & 0.0 & 1.0 \\
\ce {H} &  0.2 & 1.0 & 1.0 & 0.0 & 1.0 \\
\ce {HCO2^{-}}  & 0.3 & 1.0 & 1.0 & 0.0 & 1.0 \\
\ce {H2CO2} & 0.7 & 0.95 & 0.95 & 0.0 & 0.95 \\
 Glucose & 1.0 & 1.0 & 1.0 & 0.0 & 1.0 \\

\multicolumn{6}{c}{Coupled Transport Pathways:  [$\text{mmol}^{2}.\text{J}^{-1}.\text{s}^{-1}.\text{cm}^{-2} $]}
\\
K\textsuperscript{+}-Cl\textsuperscript{-}& -& -& $0.5~e^{-8}$&-&$0.5~e^{-8}$\\
Na\textsuperscript{+}-2 HCO\textsubscript{3}\textsuperscript{-}/Cl\textsuperscript{-}& - & -& $0.14~e^{-6}$ & - & $0.14~e^{-6}$\\
Na\textsuperscript{+}-3 HCO\textsubscript{3}\textsuperscript{-}& - & -& $0.15~e^{-7}$ & - & $0.15~e^{-7}$\\
Na\textsuperscript{+}/H\textsuperscript{+}& -&$0.225~e^{-7}$ &-&-&-\\
Na\textsuperscript{+}/NH\textsubscript{4}\textsuperscript{+}& -&$0.15~e^{-8}$ &-&-&-\\
Na\textsuperscript{+}-glucose& -&$0.75~e^{-8}$ &-&-&-\\
Na\textsuperscript{+}-H\textsubscript{2}PO\textsubscript{4}\textsuperscript{-}& -&$0.5~e^{-8}$ &-&-&-\\
Cl\textsuperscript{-}/HCO\textsubscript{2}\textsuperscript{-}& -&$0.5~e^{-8}$ &-&-&-\\
Cl\textsuperscript{-}/HCO\textsubscript{3}\textsuperscript{-}& -&$0.2~e^{-8}$ &-&-&-\\
\multicolumn{6}{c}{Active Transport:  [$\text{mmol}^{2}.\text{J}^{-1}.\text{s}^{-1}.\text{cm}^{-2} $]}\\
H\textsuperscript{+}& -& Eq. 53 &-&-&-\\
Na\textsuperscript{+}K/\textsuperscript{+}-ATPS & -& - & Eq. 58 &-& Eq. 58\\
\multicolumn{6}{c}{Compartment Properties}       \\ 
\cline{2-4} \cline{4-6} 
       &  M   &  E                                                   
	&  I   &  S &  \\ \hline\hline  
\multicolumn{6}{c}{Concentration, $C_{\alpha}(i)$[mol/l] \& Valence Number, $Z_{i}$}\\
\ce{Na^{+}} &  0.14 & 0.14 & 0.02 & 0.14 &  1 \\
\ce{K^{+}} & $0.49~e^{-2}$& $0.46~e^{-2}$ & 0.13 & $0.49~e^{-2}$ & 1
 \\
\ce {Cl^{-}}& 0.113 & 0.11 & $0.16~e^{-1}$& 0.113& -1
 \\
\ce{HCO3^{-}} & 0.024 & 0.25 & $0.25~e^{-1}$& 0.024 &
-1
 \\
\ce{H2CO3} & $0.44~e^{-5}$ & $0.4~e^{-5}$ & $0.43~e^{-5}$ & $0.44~e^{-5}$ & 0\\
\ce{CO2}& $0.15~e^{-2}$& $0.14~e^{-2}$& $0.14~e^{-2}$ & $0.15~e^{-2}$ & 0 \\
\ce {HPO4^{-2}}& $0.2~e^{-2}$& $0.86~e^{-3}$& $0.94~e^{-2}$ & $0.2~e^{-2}$& -2 \\
\ce {H2PO4^{-}}&$0.927 ~e^{-3}$& $0.28~e^{-2}$& $0.27~e^{-2}$ & $0.927 ~e^{-3}$& -1\\
\ce {CH4N2O}& $0.5~e^{-2}$ & $0.4~e^{-2}$ & $0.4~e^{-2}$ & $0.5~e^{-2}$ & 0 \\
\ce {NH3}&  $0.282~e^{-5}$ & $0.26~e^{-5}$ &  $0.35~e^{-5}$ & $0.282~e^{-5}$ & 0\\
\ce {NH4^{+}} &$0.197~e^{-3}$ & $0.17~e^{-3}$&$0.23~e^{-3}$ &$0.197~e^{-3}$& 1\\
%\ce {H} & Eq.\ref{} & Eq.\ref{} & Eq.\ref{} & Eq.\ref{} & 1\\
\ce {HCO2^{-}} & $0.1~e^{-2}$ & $0.7~e^{-3}$& $0.5~e^{-3}$ & $0.1~e^{-2}$ & -1\\
\ce {H2CO2}&  $0.285~e^{-6}$ & $0.2~e^{-6}$& $0.9~e^{-7}$ & $0.285~e^{-6}$ & 0 \\
\ce {C6H12O6}& $0.5~e^{-2}$ &$0.7~e^{-2}$ &  $0.1~e^{-1}$&$0.5~e^{-2}$ & 0\\
Impermeant & 0.0& 0.0 & Variable, Eq. 60 & 0.002 & -1\\
Osmolality &298.8 & 304 & 301 & 298.8\\
&\multicolumn{4}{c}{Electrical Potential [mV]}
\\
$\psi_{\alpha}$ & Variable, Eq. 39 & Variable & Variable & $0.0$\\
&\multicolumn{4}{c}{Hydrostatic Pressure [mmHg]}
\\
$P_{\alpha}$& 15.0 & Variable, Eq. 37 & 15 & 0.0   \\
&\multicolumn{4}{c}{Volume [$\si{cm^{3}/cm^{2}}$. epithelial]}\\
$V_{\alpha}$ & Variable Eq. 62 & Variable Eq.60 & -&-\\
\end{longtable}
\end{center}
The table can be categorised to two different parts: first, membrane properties (ME, MI, IE, ES,IS); then, compartment properties (M, E, I, S).
\begin{table}[H]
\caption{W-PCT-E Model's Constant Parameters.}
\centering
\begin{tabular}{p{2cm} p{5cm} p{3cm} p{1.56cm}}
\hline
\multicolumn{4}{c}{Constant Parameters in PCT-Epithelial model} \\
\hline
Constant & Definition & Unit & Value  \\
\hline
$R$ & Gas Const &\si{J/mol}.\si{K} & 8.314 \\
$T$ & Temp& \si{K} & 273.15 \\
$F$ & Faraday & \si{C/mol} & $96.5~e^{3}$ \\
$K_{h}$ & Hydration Const \ce{CO2} & \si{1/s} & $1.45~e^{3}$  \\
$K_{d}$ & Dehydration Const \ce{CO2} & \si{1/s} & $4.96~e^{5}$ \\

$\eta$ & Fluid Viscosity &\si{mmHg/s} & $6.4~e^{-6}$\\
$P(\ce{HCO3^{-}})$ & $pK$ of $\ce{HCO3^{-}} $ & --& $3.57$   \\
$P(\ce{HCO2^{-}})$ & $pK$ of $\ce{HCO2^{-}}$ & --& $3.76$   \\
$P(\ce{NH3})$ & $pK$ of $\ce{NH3}$ & --& 9.15   \\
$P(\ce{HPO4^-})$ & $pK$ of $\ce{HPO4^{-2}}$ & -- & 6.8  \\
$P(\ce{Buf^-})$  & $pK$ of Cell Buffers & --& $7.5$   \\
$V_{I0}$ & Reference Cell Volume & \small{$\si{cm^{3}/cm^{2}}.$epithelium} & $0.1~e^{-2} $\\
\ce{C_{IMP0}}& Reference Cell Impermeant & \si{mol/l}& $0.6~e^{-1} $\\
\ce{C_{TBUF}}& Total Cell Buffer Conc
&  \si{mmol/ml} & $0.6~e^{-1}$ \\
$Q_{\ce{NH4}^{+}}$ & Ammonia generation & $\si{mmol/s}.\si{cm^{2}}$ & $0.7e-7$ \\
\hline
\end{tabular}
 \label{Tab:constant_param}
\end{table}
Here, $pK = \log(\frac{1}{K_{\alpha}})$ and $K_{\alpha}$ represents the equilibrium constant for different buffer pairs.\\
In some cases, we use $RT= 1.93~e^{4}$ mmHg.{ml/mmol} and in some other cases $RT= 2.57$~\si{J/mmol} just to simplify the calculations.\\
We need to highlight that in here \ce{C_{TBUF}}= \ce{C_{BUF}}+ \ce{C_{HBUF}},
\ce{C_{BUF}} and \ce{C_{HBUF}} are variables and they indicate the cell buffer concentration and protonated cell buffer concentration, respectively.
 

 \begin{figure}[H]
    \centering
    \includegraphics[width = 1.0\linewidth]{Figure_9.pdf}
       \caption{Effect of reduction in NHE3 coupled transporter coefficient on the cellular concentration and cell volumes. Panel (a): NHE3 coupled transporter coefficient decreased in a step-wise manner, at each step there is an decrease of 20\% in regard to the original value. Panels (b)-(e): represent changes in some selected cellular solutes concentrations due to the changes in NHE3 coupled transporter coefficient. Panel (f): changes on cell volume.}
    \label{fig:NHE3_clinical_salt}
\end{figure}

 \begin{figure}[H]
    \centering
    \includegraphics[width = 1.0\linewidth]{Figure_10.pdf}
       \caption{Effect of reduction in NHE3 coupled transporter coefficient on the membrane fluxes. Panel (a): NHE3 coupled transporter coefficient decreased in a step-wise manner, at each step there is an decrease of 20\% in regard to the original value. Panels (b)-(d): represent changes in some selected membrane fluxes for selected transporters due to the changes in NHE3 coupled transporter coefficient.}
    \label{fig:NHE3_NaK_Flux}
\end{figure}


 \begin{figure}[H]
    \centering
       \includegraphics[width = 1.0\linewidth]{Figure_12.pdf}
       \caption{Effect of reduction in Na\textsuperscript{+}/K\textsuperscript{+}-ATPS coefficient on the cellular concentration and cell volumes. Panel (a): Na\textsuperscript{+}/K\textsuperscript{+}-ATPS coefficient factor decreased in a step-wise manner, from the maxiumum value of $3.0e^{-7}$ to zero. Panels (b)-(e): represent changes in some selected cellular solutes concentrations due to the changes in Na\textsuperscript{+}/K\textsuperscript{+}-ATPS coefficient factor. Panel (f): changes on cell volume. }
    \label{fig:Na/K-ATPS coefficient_reduction_con}
\end{figure}

 \begin{figure}[H]
    \centering
       \includegraphics[width = 1.0\linewidth]{Figure_11.pdf}
       \caption{Effect of reduction in NHE3 coupled transporter coefficient on the membrane fluxes. Panel (a): Na\textsuperscript{+}/K\textsuperscript{+}-ATPS coefficient parameter decreased in a step-wise manner, from the maxiumum value of $3.0e^{-7}$ to zero. Panels (b)-(d): represent changes in some selected membrane fluxes for selected transporters due to the changes in Na\textsuperscript{+}/K\textsuperscript{+}-ATPS coefficient factor. To aid clarity, the green rectangle in subplot (c) indicates the simulations' time frame that we choose to investigate the system stability. We calculate the eigenvalues and then extract the eigenvalue with the maximum real part; the negative values indicate a stable system.}
    \label{fig:Na/K-ATPS coefficient_reduction_flx}
\end{figure}
\end{document}
